# Supplementary material for: Physiological Health and Physical Performance in Multiple Chemical Sensitivity—Described in the General Population
Source: Int J Environ Res Public Health. 2022 Jul 25;19(15):9039. doi: 10.3390/ijerph19159039 (PMC9331319; doi:10.3390/ijerph19159039)
Supplement: Supplementary file 1 [file ijerph-19-09039-s001.zip]

Archive with 1 entries (1 files):
- ijerph-1829648-supplementary.pdf
